# Supplementary material for: Charged Amino Acids Contribute to ZorO Toxicity
Source: Toxins (Basel). 2022 Dec 31;15(1):32. doi: 10.3390/toxins15010032 (PMC9860968; doi:10.3390/toxins15010032)
Supplement: Supplementary file 1 [file toxins-15-00032-s001.zip]

Archive with 1 entries (1 files):
- toxins-2127780-supplementary.pdf
